# Supplementary material for: From Sensory Perception to Lexical-Semantic Processing: An ERP Study in Non-Verbal Children with Autism
Source: PLoS One. 2016 Aug 25;11(8):e0161637. doi: 10.1371/journal.pone.0161637 (PMC4999236; doi:10.1371/journal.pone.0161637)
Supplement: S1 Table — (XLSX) [file pone.0161637.s008.xlsx]

## Sheet: VEP GFP
ID	group	VEP_P1_GFP_M_TW1	VEP_P1_GFP_M_TW2	VEP_P1_GFP_MM_TW1	VEP_P1_GFP_MM_TW2	VEP_PSW_GFP_M_TW1	VEP_PSW_GFP_M_TW2	VEP_PSW_GFP_M_TW3	VEP_PSW_GFP_MM_TW1	VEP_PSW_GFP_MM_TW2	VEP_PSW_GFP_MM_TW3
TYP1	TYP	7.77341	6.99207	7.69138	6.30771	7.5375	8.2213	8.21927	7.87323	9.34847	8.31204
TYP2	TYP	6.67891	3.67675	6.60869	3.63545	7.26727	8.60753	8.02781	7.30426	8.38251	7.81247
TYP3	TYP	13.7967	13.6973	12.8994	11.2639	10.6008	9.47553	8.53461	10.5909	10.1847	9.28435
TYP4	TYP	12.4458	10.0001	13.235	11.5219	15.9776	13.2151	12.8116	15.7715	14.1659	10.6124
TYP5	TYP	8.18443	5.59936	7.36925	5.81658	12.5707	12.6536	12.0512	10.2004	11.2492	10.8
TYP6	TYP	8.09421	12.1066	5.42725	11.1195	14.0533	12.8005	11.9269	11.7543	11.1887	10.3833
TYP7	TYP	10.7548	13.2263	9.55176	11.7069	16.9338	18.4551	17.0267	14.5915	15.4427	13.198
TYP8	TYP	4.71514	5.46178	6.28332	8.0607	10.7695	12.5183	12.8264	13.8375	16.456	16.8539
TYP9	TYP	9.26905	8.88122	10.5695	10.3961	10.2194	12.2217	9.67706	13.0176	11.7434	9.29978
TYP10	TYP	6.87639	8.44102	7.11876	7.98657	7.3509	11.9918	11.6619	6.94155	11.1246	10.3284
ASD1	ASD	5.04927	7.30016	4.04694	6.30637	8.27722	8.32338	7.083	5.58094	5.26962	4.63936
ASD2	ASD	7.85377	8.97078	7.38277	8.64398	3.61968	4.08531	5.35236	6.91766	7.4061	7.19353
ASD3	ASD	9.32365	10.7874	12.4762	11.4828	6.84112	8.94355	9.12685	8.2993	9.18076	9.68899
ASD4	ASD	9.10879	12.7606	5.90215	8.1585	11.3094	10.3495	9.60619	8.72759	8.16225	7.19918
ASD5	ASD	9.177	11.3429	10.9981	12.691	6.27084	7.21784	7.35643	9.04139	8.80747	8.63518
ASD6	ASD	6.14122	6.36125	4.866	6.19919	7.54461	6.81484	6.85142	5.4491	5.4409	6.51517
ASD7	ASD	11.7711	14.5791	10.1584	12.4052	10.5471	9.04485	8.35196	7.82564	7.14983	6.52397
ASD8	ASD	4.42709	5.1516	5.91664	7.27259	5.10568	5.25368	4.93575	6.34219	7.25947	6.61182
ASD9	ASD	3.70331	4.44861	3.41213	4.60647	4.21846	3.97498	4.15301	4.17817	4.68778	4.76129
ASD10	ASD	9.3101	15.2811	9.67978	13.0507	13.5832	14.637	10.6445	13.7721	11.5781	12.3287

## Sheet: VEP PCA
ID	group	VEP_P1_PCA_OCC_M_TW1	VEP_P1_PCA_OCC_M_TW2	VEP_P1_PCA_OCC_MM_TW1	VEP_P1_PCA_OCC_MM_TW2	VEP_PSW_PCA_OCC_M_TW1	VEP_PSW_PCA_OCC_M_TW2	VEP_PSW_PCA_OCC_M_TW3	VEP_PSW_PCA_OCC_MM_TW1	VEP_PSW_PCA_OCC_MM_TW2	VEP_PSW_PCA_OCC_MM_TW3	VEP_P1_PCA_CENTR_M_TW1	VEP_P1_PCA_CENTR_M_TW2	VEP_P1_PCA_CENTR_MM_TW1	VEP_P1_PCA_CENTR_MM_TW2	VEP_PSW_PCA_CENTR_M_TW1	VEP_PSW_PCA_CENTR_M_TW2	VEP_PSW_PCA_CENTR_M_TW3	VEP_PSW_PCA_CENTR_MM_TW1	VEP_PSW_PCA_CENTR_MM_TW2	VEP_PSW_PCA_CENTR_MM_TW3
TYP1	TYP	13.6063	11.2226	11.5877	10.031	8.7896	8.2286	8.3186	10.4709	10.7582	10.5747	-2.7259	-2.5972	-4.9865	-4.3786	-3.3793	-4.2073	-4.1377	-5.6037	-7.4225	-6.9113
TYP2	TYP	12.2323	3.7911	13.1473	3.3887	12.9473	16.0861	14.6092	12.0593	14.9673	13.5053	-5.0376	-1.7223	-5.2784	-1.1281	-5.9877	-7.114	-6.6579	-6.108	-7.3012	-6.9131
TYP3	TYP	28.3167	28.7792	26.0443	24.2109	22.3206	19.1801	16.3481	20.1594	19.2705	16.554	-11.8519	-13.1359	-10.3821	-9.882	-9.576	-8.545	-7.4808	-8.718	-8.4584	-7.1487
TYP4	TYP	24.0953	18.0696	24.3054	21.015	25.0526	21.031	19.2298	24.4452	20.5267	17.176	-9.6716	-8.5956	-11.3479	-10.2366	-14.1266	-13.2267	-11.1527	-13.7648	-14.4766	-9.5276
TYP5	TYP	14.3512	10.774	15.2085	12.9169	19.3661	20.4671	19.9504	17.6983	19.2487	18.8209	-6.2219	-4.0332	-6.1619	-4.7068	-12.7466	-12.6185	-12.3746	-9.6462	-10.6714	-10.197
TYP6	TYP	19.7217	29.4019	13.449	26.2541	29.9962	25.1371	23.1802	25.7942	23.5557	21.2757	-2.9955	-5.6252	-1.8242	-6.5128	-11.0015	-10.7271	-10.0061	-10.5417	-10.5901	-8.9821
TYP7	TYP	23.4171	27.2497	20.6855	24.2302	32.0264	33.9978	31.9836	30.6655	31.8547	27.2143	-7.8956	-10.89	-5.7597	-9.5974	-14.414	-16.6497	-15.5596	-11.1441	-11.9163	-10.4683
TYP8	TYP	4.2332	4.7015	8.722	8.8669	20.2134	22.8143	23.1531	26.2082	28.3457	27.3093	-3.4513	-2.6799	-4.8097	-5.5839	-10.4607	-13.0247	-12.8222	-12.4117	-16.1222	-16.5611
TYP9	TYP	21.1407	21.0398	22.7168	23.201	23.0519	27.163	22.2858	28.0079	24.4775	19.6089	-6.5002	-5.8798	-8.9248	-8.5946	-6.4977	-9.8691	-7.6516	-12.0037	-10.7443	-7.736
TYP10	TYP	17.0416	19.4077	18.4894	19.3526	14.4517	20.0629	17.8901	15.7639	19.4267	16.6919	-3.6851	-6.2813	-2.8395	-4.7193	-6.4342	-11.2733	-10.8857	-5.404	-10.531	-9.7243
ASD1	ASD	9.7939	11.907	7.1436	10.012	8.7337	9.8326	9.5233	4.9482	5.0723	4.2973	-3.5365	-6.1744	-2.4592	-4.3614	-8.0615	-8.8366	-6.9696	-3.3428	-3.5206	-2.5906
ASD2	ASD	16.4542	17.6768	13.6923	16.4008	3.2209	6.8422	9.7927	2.1016	3.2325	4.6463	-5.0333	-7.015	-5.5625	-7.5249	2.6326	-1.9903	-4.5446	-2.4861	-4.4814	-5.6177
ASD3	ASD	20.958	23.9201	24.34	27.0003	12.5746	15.8154	20.006	20.6937	23.0223	25.7838	-5.4292	-7.3351	-9.0561	-7.7154	-4.8704	-6.4327	-6.0339	-5.5686	-6.1479	-4.8368
ASD4	ASD	19.4001	25.1774	10.8212	14.8358	20.3201	18.3782	16.3372	12.5907	11.949	8.5376	-6.648	-11.2848	-3.8493	-6.076	-10.2746	-9.0857	-9.1516	-7.0933	-7.3712	-5.7633
ASD5	ASD	9.1414	21.3077	8.8208	17.1371	6.831	9.7148	9.9531	6.4106	10.664	9.3382	-6.1767	-9.8089	-4.1313	-8.9001	-6.4855	-8.1295	-7.6752	-5.6935	-8.1633	-8.2495
ASD6	ASD	5.2303	8.7135	9.1736	12.1664	8.615	9.8983	9.2184	6.9662	3.2731	1.8284	-6.5877	-5.9785	-2.3227	-2.4821	-6.0975	-5.8164	-5.3829	-3.3498	-1.7623	-3.9149
ASD7	ASD	24.4478	27.9476	13.4839	20.004	13.5445	13.4635	11.6902	4.8794	0.9685	1.4617	-8.8899	-14.4316	-5.2249	-8.9493	-12.0622	-9.4121	-7.7453	-2.3673	-1.7306	0.6619
ASD8	ASD	10.2266	14.7336	15.5316	19.0319	14.2724	14.4124	13.8891	16.4706	16.7623	15.114	0.3517	-1.5363	-3.3335	-3.9553	-2.3591	-1.8295	-2.3261	-3.0607	-4.3515	-4.78
ASD9	ASD	-1.5549	-0.8499	-0.16	-0.3331	-0.1692	1.1175	3.1562	1.0406	3.498	3.8032	-2.4883	-4.1197	-0.7815	-1.8739	0.9699	0.1045	-0.8874	3.4143	2.5555	1.4876
ASD10	ASD	11.9627	8.1995	6.7551	8.9179	3.3907	7.1649	4.1626	0.3472	4.352	2.8625	-7.244	-11.7871	-7.0343	-10.8237	-8.3911	-10.4441	-6.8558	-8.0643	-8.3552	-8.7982

## Sheet: AEP GFP
ID	group	AEP_P1_GFP_M_TW1	AEP_P1_GFP_M_TW2	AEP_P1_GFP_M_TW3	AEP_P1_GFP_MM_TW1	AEP_P1_GFP_MM_TW2	AEP_P1_GFP_MM_TW3
TYP1	TYP	6.0571	6.0799	5.716	6.3894	6.9461	6.9874
TYP2	TYP	7.5029	7.7171	7.6426	6.9274	7.7314	7.3743
TYP3	TYP	7.1794	6.9521	7.5103	7.8126	7.2445	6.6828
TYP4	TYP	7.6916	8.6914	8.8648	7.8232	6.5823	6.775
TYP5	TYP	5.7839	5.9318	5.9493	6.4275	6.2363	5.8074
TYP6	TYP	7.6021	8.9317	8.31	5.1822	6.9452	7.2174
TYP7	TYP	8.4653	9.2663	10.2882	7.8092	7.9824	8.4669
TYP8	TYP	3.2217	2.6034	2.5453	5.7474	5.0524	4.0534
TYP9	TYP	8.1928	7.8746	6.9438	6.2307	6.8526	6.2674
TYP10	TYP	5.7764	5.6765	6.1016	6.7993	7.1921	6.5709
ASD1	ASD	5.681	6.5496	7.1319	5.9729	6.9387	7.5865
ASD2	ASD	5.5467	6.1279	6.8968	2.5496	3.5673	4.7511
ASD3	ASD	7.1657	8.0405	8.6983	6.5325	7.0888	6.8672
ASD4	ASD	5.8842	5.1158	5.5017	4.1715	5.4422	4.5671
ASD5	ASD	5.883	4.8525	4.3224	3.2954	3.345	6.0467
ASD6	ASD	5.097	4.3558	4.863	3.8228	4.0207	4.1285
ASD7	ASD	9.9649	11.7649	13.4409	7.1117	8.0249	7.7273
ASD8	ASD	4.1466	3.8314	3.2151	5.2032	4.9532	5.1087
ASD9	ASD	3.2735	3.4488	3.286	2.6981	2.5756	2.4539
ASD10	ASD	8.8615	11.776	14.54	6.5102	7.0551	7.4321

## Sheet: AEP PCA
ID	group	AEP_P1_PCA_VERT_M_TW1	AEP_P1_PCA_VERT_M_TW2	AEP_P1_PCA_VERT_M_TW3	AEP_P1_PCA_VERT_MM_TW1	AEP_P1_PCA_VERT_MM_TW2	AEP_P1_PCA_VERT_MM_TW3	AEP_P1_PCA_FRONT_M_TW1	AEP_P1_PCA_FRONT_M_TW2	AEP_P1_PCA_FRONT_M_TW3	AEP_P1_PCA_FRONT_MM_TW1	AEP_P1_PCA_FRONT_MM_TW2	AEP_P1_PCA_FRONT_MM_TW3	AEP_P1_PCA_POSTINF_M_TW1	AEP_P1_PCA_POSTINF_M_TW2	AEP_P1_PCA_POSTINF_M_TW3	AEP_P1_PCA_POSTINF_MM_TW1	AEP_P1_PCA_POSTINF_MM_TW2	AEP_P1_PCA_POSTINF_MM_TW3
TYP1	TYP	4.00415	3.76424	3.69032	3.36216	3.94479	4.55915	5.38762	6.81542	6.64011	4.93889	4.99131	5.10663	-0.322782	-1.44995	-2.40277	-1.06066	-1.59915	-1.61911
TYP2	TYP	8.24609	8.985	8.45384	6.71777	7.72987	8.93993	6.61709	7.73071	7.4223	6.28252	7.00853	7.10687	-12.9901	-14.2252	-13.8659	-11.5281	-13.2387	-13.2045
TYP3	TYP	6.22768	7.76984	8.99554	3.17934	5.60343	6.92665	8.11404	8.66804	9.07872	7.37911	8.06236	7.47921	-11.2203	-11.1052	-11.5893	-11.396	-11.605	-10.6411
TYP4	TYP	4.05263	7.39838	8.35895	4.17419	5.49581	5.03925	7.66309	10.3387	10.4814	8.85742	7.85743	6.00222	-11.3067	-13.1094	-12.7718	-12.2109	-9.65453	-8.87379
TYP5	TYP	7.90793	8.05851	8.58466	10.7499	10.8594	8.90287	6.13978	6.59976	6.37951	6.78098	6.97876	6.29783	-8.0917	-8.34641	-8.88646	-8.16522	-8.40019	-8.15469
TYP6	TYP	10.3383	11.3123	10.9254	7.49591	10.0668	10.7077	9.12709	11.0849	10.9684	5.42812	8.15656	9.52735	-7.81017	-11.2241	-11.9626	-5.48047	-7.22175	-8.55873
TYP7	TYP	11.5297	11.0595	12.1759	7.57463	8.62532	9.91575	9.22252	9.62549	10.3666	7.39077	7.77594	8.3237	-13.5101	-15.6683	-17.2847	-12.7928	-14.0109	-14.7917
TYP8	TYP	4.48871	3.23181	2.28242	5.8602	5.85661	4.79786	3.31556	2.01252	0.38061	6.33886	6.43459	3.60449	-3.48114	-2.57254	-1.5504	-7.66266	-8.50897	-5.73746
TYP9	TYP	8.10392	9.03198	9.92977	9.84681	8.46945	7.15748	8.62908	8.43195	7.6506	5.60748	6.94422	6.69711	-13.8113	-13.7273	-12.7332	-10.3204	-12.1304	-12.3138
TYP10	TYP	7.72983	7.18075	7.85645	10.1154	9.92572	9.65391	5.91148	5.66903	5.47737	7.42838	7.27457	6.76474	-8.79142	-9.09366	-9.51969	-8.97843	-10.2662	-9.87469
ASD1	ASD	4.84193	5.2594	6.26818	7.25847	7.12087	7.57211	6.05959	7.23937	8.313	6.24988	7.84076	8.98624	-7.58509	-8.81567	-10.2882	-6.98671	-9.30906	-10.4653
ASD2	ASD	5.05574	5.61787	6.61074	3.54486	4.49764	4.7279	4.18434	5.66644	5.70497	2.14876	2.97158	4.05399	-7.45069	-9.06596	-9.81979	-1.53427	-3.55493	-5.69438
ASD3	ASD	7.61823	9.18321	10.517	4.63765	6.00535	6.79789	5.85127	6.95301	7.80045	4.1873	5.16825	5.34987	2.02136	0.466007	1.11497	-1.87154	-1.75096	0.210201
ASD4	ASD	5.04843	4.55608	4.99927	4.15226	5.99945	6.45399	4.39696	3.91382	4.76041	3.36728	4.93777	5.18924	-10.2702	-8.87539	-8.72022	-5.09996	-8.02138	-8.20328
ASD5	ASD	9.04278	5.67365	1.71816	2.66362	1.5573	9.09092	4.80168	3.73559	3.16707	0.298607	0.308764	2.87289	-7.0421	-8.26594	-6.08788	-3.39182	-2.64252	-4.45635
ASD6	ASD	6.12603	6.05564	6.36015	1.16668	3.59218	5.13164	3.58097	3.19407	3.35719	2.61809	3.6607	3.82269	-0.722004	-1.6826	-3.36195	-5.65338	-5.46541	-4.58892
ASD7	ASD	5.9229	9.87143	11.8528	5.82265	8.04272	7.26389	8.2358	11.0841	13.0529	6.85002	8.95752	8.27824	-9.22985	-10.6539	-11.7212	-10.5481	-12.4016	-12.5741
ASD8	ASD	0.657256	0.987025	2.43137	6.28169	5.23819	6.28713	3.26587	3.74112	3.31256	4.81053	4.74757	5.06212	-3.05908	-4.02148	-3.70419	-1.42515	-3.05872	-2.88788
ASD9	ASD	0.333516	1.19389	0.721177	2.56371	2.18136	2.29328	1.39785	2.07672	1.56909	2.07696	2.04404	1.56863	0.858536	0.166566	-0.936048	-0.121217	-1.10007	-0.399707
ASD10	ASD	9.92571	11.4746	14.1003	5.4365	6.24348	4.48413	7.58532	8.02554	11.0654	5.91109	7.93816	8.12591	-4.78906	-2.91178	-3.92458	-4.99987	-5.71272	-6.67766

## Sheet: N400 GFP
ID	group	N400_GFP_M_TW1	N400_GFP_M_TW2	N400_GFP_M_TW3	N400_GFP_M_TW4	N400_GFP_MM_TW1	N400_GFP_MM_TW2	N400_GFP_MM_TW3	N400_GFP_MM_TW4
TYP1	TYP	8.7973	9.0921	9.2432	8.8861	9.0335	10.1364	10.5046	8.4621
TYP2	TYP	8.4612	8.4447	8.3292	6.9767	7.4805	6.8512	6.7209	6.6871
TYP3	TYP	8.8835	8.4521	8.4633	8.2515	9.9063	8.8719	8.6406	7.9678
TYP4	TYP	11.2294	11.0684	10.9065	11.1626	8.7669	7.8512	6.8887	8.9125
TYP5	TYP	9.329	10.1168	10.1814	9.9932	10.3972	11.3894	10.6562	10.9579
TYP6	TYP	11.6674	11.5087	11.64	11.4804	10.3085	9.1735	8.7681	10.6421
TYP7	TYP	13.0475	13.2735	14.1639	15.2012	12.4166	11.3715	10.6946	10.3325
TYP8	TYP	7.6958	10.0231	11.3943	12.8946	13.831	14.2592	15.0632	15.1061
TYP9	TYP	11.2863	12.9868	13.6173	15.4364	10.1323	6.9519	6.4936	6.7838
TYP10	TYP	10.3992	11.1136	10.9313	10.3967	7.3591	8.1711	9.1242	9.2886
ASD1	ASD	11.1814	9.3715	8.7412	8.7155	9.1312	8.3849	7.561	7.0264
ASD2	ASD	7.7622	7.7261	8.3341	9.9962	4.7763	5.2492	6.3267	7.8231
ASD3	ASD	4.8108	4.8589	5.4635	7.15	5.2227	6.2268	6.003	5.4091
ASD4	ASD	5.9173	5.3682	4.2732	4.7355	7.0965	5.6504	4.9707	4.5601
ASD5	ASD	5.537	6.5272	7.2033	7.1361	8.1284	9.3433	9.3272	9.5632
ASD6	ASD	6.6844	7.5752	8.0929	10.0137	4.9435	5.4842	5.4009	5.0277
ASD7	ASD	11.5239	12.0446	10.3468	11.7348	9.6806	6.7599	6.6581	5.6759
ASD8	ASD	4.6016	3.5633	3.5404	3.1952	4.8155	4.0797	4.4667	4.4278
ASD9	ASD	3.5653	4.7784	3.8192	4.8741	3.325	2.1852	2.7443	3.5663
ASD10	ASD	13.6766	13.8253	11.4137	14.6623	6.7109	6.016	5.6603	6.1621

## Sheet: N400 PCA
ID	group	N400_PCA_VERT_M_TW1	N400_PCA_VERT_M_TW2	N400_PCA_VERT_M_TW3	N400_PCA_VERT_M_TW4	N400_PCA_VERT_MM_TW1	N400_PCA_VERT_MM_TW2	N400_PCA_VERT_MM_TW3	N400_PCA_VERT_MM_TW4
TYP1	TYP	5.27	4.65	3.41	2.65	3.3	3.09	4.32	1.72
TYP2	TYP	6.99	8.12	8.01	6.9	7.84	7.64	8.35	8.22
TYP3	TYP	7.55	6.19	5.26	7.26	3.06	3.68	3.21	4.91
TYP4	TYP	6.64	12.61	12.77	12.85	8.22	8.47	7.33	10.4
TYP5	TYP	8.08	12.16	12.91	12.8	10.28	11.11	9.86	10.55
TYP6	TYP	12.89	12.32	11.79	8.76	9.78	10.5	8.88	8.36
TYP7	TYP	15.49	16.53	15.31	15.93	8.47	6.7	6.16	7.07
TYP8	TYP	6.46	7.39	6.52	5.62	4.93	5.18	8.14	7.49
TYP9	TYP	8.68	9.55	9.26	9.78	5.06	3.85	2.76	5.45
TYP10	TYP	12.05	13.58	15.2	13.41	7.22	10.07	12.28	11.78
ASD1	ASD	10.28	10.38	9.91	9.28	9.59	9.84	9.17	8
ASD2	ASD	1.67	3.87	7.52	10.15	1.54	3.34	4.88	6.6
ASD3	ASD	4.49	4.29	6.49	9.81	1.46	3.25	2.3	2.57
ASD4	ASD	5.42	6.15	2.17	1.45	7.33	6.62	5.99	3.54
ASD5	ASD	4.78	7.17	8.77	6.32	14.71	15.02	13.6	13.12
ASD6	ASD	5.68	5.92	7	10.88	0.18	1.6	1.92	3.61
ASD7	ASD	9.91	9.11	4.59	5.2	8.31	2.44	0.51	-0.26
ASD8	ASD	4.76	2.84	-0.46	-1.08	4.46	3.39	2.91	2.84
ASD9	ASD	-1.3	-5.21	-1.92	2.32	3.91	0.96	2.79	2.23
ASD10	ASD	15.01	12.69	12.16	14.59	5.85	5.19	1.23	1.52
